# Supplementary material for: Comparing Agreement Indices to Assess Inter-Observer Reliability in the Case of Dichotomous and Trichotomous Animal-Based Welfare Indicators with Three Raters
Source: Animals (Basel). 2026 Feb 10;16(4):546. doi: 10.3390/ani16040546 (PMC12937283; doi:10.3390/ani16040546)
Supplement: Supplementary file 1 [file animals-16-00546-s001.zip]

Archive with 1 entries (1 files):
- animals-4125018-supplementary.pdf
